# Supplementary material for: The Current Position of Postoperative Radiotherapy for Salivary Gland Cancer: A Systematic Review and Meta-Analysis
Source: Cancers (Basel). 2024 Jun 28;16(13):2375. doi: 10.3390/cancers16132375 (PMC11240508; doi:10.3390/cancers16132375)
Supplement: Supplementary file 1 [file cancers-16-02375-s001.zip]

Archive with 3 entries (3 files):
- 20240519 supplementary Figure S1.pptx
- 20240519 supplementary Figure S2.pptx
- 20240620 supplementary table.docx
